# Supplementary material for: Clinical Methods Supporting Initial Recognition of Early Post-Stroke Seizures: A Systematic Scoping Review
Source: Neurol Int. 2025 Oct 3;17(10):159. doi: 10.3390/neurolint17100159 (PMC12567525; doi:10.3390/neurolint17100159)
Supplement: Supplementary file 1 [file neurolint-17-00159-s001.zip]

Archive with 1 entries (1 files):
- neurolint-3797082-supplementary.pdf
